# Supplementary material for: Sirtuin 1-Activating Compounds: Discovery of a Class of Thiazole-Based Derivatives
Source: Molecules. 2022 Oct 3;27(19):6535. doi: 10.3390/molecules27196535 (PMC9570679; doi:10.3390/molecules27196535)
Supplement: Supplementary file 1 [file molecules-27-06535-s001.zip]

Archive with 1 entries (1 files):
- molecules-1862938-supplementary.pdf
